# Supplementary material for: Sulfisoxazole does not inhibit the secretion of small extracellular vesicles
Source: Nat Commun. 2021 Feb 12;12:977. doi: 10.1038/s41467-021-21074-x (PMC7881022; doi:10.1038/s41467-021-21074-x)
Supplement: Supplementary file 3 — Source Data [file 41467_2021_21074_MOESM3_ESM.xlsx]

## Sheet: Fig 1b
MDA-MB-231
Treatment		Relative amount of EV protein
	Rep1	1
DMS0	Rep2	1
	Rep3	1
	Rep 1	0.750265
SFX - 50 µM	Rep 2	1.1062
	Rep 3	0.768168
	Rep1	1.02263
SFX - 100 µM	Rep2	0.995508
	Rep3	1.58428
	Rep 1	2.18045
SFX - 200 µM	Rep 2	1.90041
	Rep 3	1.26387
	Rep1	0.572964
GW4869	Rep2	0.709191
	Rep3	0.753664

## Sheet: Fig 1c
MDA-MB-231
Treatment		Relative number of particles
	Rep1	1
DMS0	Rep2	1
	Rep3	1
	Rep 1	0.82861
SFX - 50 µM	Rep 2	1.08224
	Rep 3	1.1168
	Rep1	1.13938
SFX - 100 µM	Rep2	2.18496
	Rep3	0.95929
	Rep 1	1.79727
SFX - 200 µM	Rep 2	1.78433
	Rep 3	1.66325
	Rep1	0.469156
GW4869	Rep2	0.739852
	Rep3	0.700683

## Sheet: Fig 1e
4T1
Treatment		Relative amount of protein
	Rep1	1
DMS0	Rep2	1
	Rep3	1
	Rep 1	1.48331
SFX - 50 µM	Rep 2	1.2855
	Rep 3	1.16944
	Rep1	4.17681
SFX - 100 µM	Rep2	1.43519
	Rep3	1.72424
	Rep 1	5.52439
SFX - 200 µM	Rep 2	1.63131
	Rep 3	1.82261
	Rep1	0.508981
GW4869	Rep2	0.607006
	Rep3	0.350049

## Sheet: Fig 1f
4T1
Treatment		Relative number of particles
	Rep1	1
DMS0	Rep2	1
	Rep3	1
	Rep 1	1.67486
SFX - 50 µM	Rep 2	2.7563
	Rep 3	1.83483
	Rep1	5.12397
SFX - 100 µM	Rep2	6.50902
	Rep3	3.11396
	Rep 1	5.5831
SFX - 200 µM	Rep 2	4.6282
	Rep 3	3.92958
	Rep1	0.505447
GW4869	Rep2	0.571555
	Rep3	0.699104

## Sheet: Fig 1h
4T1
Treatment		Relative number of particles
	Rep1	1
DMS0	Rep2	1
	Rep3	1
	Rep 1	1.52083
SFX - 50 µM	Rep 2	2.33462
	Rep 3	1.08501
	Rep1	1.28125
SFX - 100 µM	Rep2	2.31923
	Rep3	1.22786
	Rep 1	1.51042
SFX - 200 µM	Rep 2	1.51538
	Rep 3	1.27509
	Rep1	0.667708
GW4869	Rep2	0.511538
	Rep3	0.590319
